# Supplementary material for: Prevalence, Pattern and Genetic Diversity of Rotaviruses among Children under 5 Years of Age with Acute Gastroenteritis in South Africa: A Systematic Review and Meta-Analysis
Source: Viruses. 2021 Sep 23;13(10):1905. doi: 10.3390/v13101905 (PMC8538439; doi:10.3390/v13101905)
Supplement: Supplementary file 1 [file viruses-13-01905-s001.zip]

Archive with 1 entries (1 files):
- viruses-1351771-supplementary.pdf
